# Supplementary material for: Differences in healthcare access between Rohingya refugees and their host community in Cox's Bazar, Bangladesh
Source: Front Public Health. 2025 Dec 11;13:1712128. doi: 10.3389/fpubh.2025.1712128 (PMC12738965; doi:10.3389/fpubh.2025.1712128)
Supplement: Supplementary file 1 [file Table_1.xlsx]

## Sheet: Supplementary Table 1a
Supplementary Table 1a: Background Characteristics of all the host and refugee households (at household level)
Characteristics		Host	Refugee
		n= 911	n= 836
		(%)	(%)
Sex	Female	151	230
		(16.6%)	(27.5%)
	Male	760	606
		(83.4%)	(72.5%)
Household size	Small (1-5)	506	507
		(55.5%)	(60.6%)
	Large (≥6)	405	329
		(44.5%)	(39.4%)
Education	Lower	306*	569*
		33.7%	(68.4%)
	Higher	601*	263*
		(66.3%)	(31.6%)
Disabled Person	Absent	609*	597
		(67.1%)	(71.4%)
	Present	299*	239
		(32.9%)	(28.6%)
*The total sample size varied due to missing values.

## Sheet: Supplementary Table 1b
Supplementary Table 1b: Background Characteristics of all the host and refugee individuals in the dataset (at individual level)
Characteristics		Host	Refugee
		n= 5046	n= 4292
		(%)	(%)
Sex	Female	2479*	2197
		(49.2%)	(51.2%)
	Male	2564*	2095
		(50.8%)	(48.8%)
Employment	No	3491*	3054*
		(77.3%)	(86.8%)
	Yes	1026*	464*
		(22.7%)	(13.2%)
*The total sample size varied due to missing values.
